# Supplementary material for: A Comparison of the Corrected Intraocular Pressure Obtained by the Corvis ST and Reichert 7CR Tonometers in Glaucoma Patients
Source: PLoS One. 2017 Jan 17;12(1):e0170206. doi: 10.1371/journal.pone.0170206 (PMC5240967; doi:10.1371/journal.pone.0170206)
Supplement: S1 Table — The data of the right eyes of 90 participants. (XLSX) [file pone.0170206.s001.xlsx]

## Sheet: Sheet1
No	Eye	Sex	Age (year)	Spherical equivalent (diopter)	Average corneal curvature (mm)	Central corneal thickness (μm)	Axial length (mm)	CST-IOPpachy	CST-IOP	GAT-IOP	7CR-IOPg	7CR-IOPcc
1	R	F	30.8056	-2.125	8.09	518	26.2	8.96667	9.16667	14	12	13.2
2	R	F	31.8944	-2.375	8.45	532	26.96	10.9333	11.3333	13	15.4	18.8
3	R	F	38.3472	-3.25	7.425	520	24.37	13.6	13.8333	17	17.7	16.9
4	R	F	41.6806	-2.75	7.49	545	24.15	12.1	13	14	20	19
5	R	M	42.4472	-2	7.955	464	24.92	8.33333	7.33333	12.3	12.8	17.6
6	R	M	42.5222	-3.375	7.44	554	24.79	16	16.8333	16	12.7	12.9
7	R	M	43.7389	-2.5	7.92	552	27.17	10.2667	11	15.7	17.9	19
8	R	M	43.7889	-4	7.595	520	27.98	8	8.33333	11.3	13.3	16
9	R	F	45.8833	-3.75	7.59	536	26.42	7.33333	8	15.7	13.3	14.2
10	R	F	46.2389	-3.75	7.455	569	25.15	14.2667	15.8333	18	20.1	18.5
11	R	M	48.7139	-4.625	7.56	500	26.6	8.2	8.16667	12	8	11.6
12	R	F	48.9639	-5.625	7.395	544	27.02	13.3333	14.3333	16	19	19.5
13	R	M	49.3611	-4	7.73	543	27.06	9.16667	10	11.3	11.9	14.3
14	R	M	49.6167	-4.25	7.34	535	24.95	11.0667	12	15	13.5	15
15	R	M	50.1222	-3.125	7.775	497	26.34	8.93333	8.5	10	8.7	10.4
16	R	M	50.475	-4.875	7.96	522	28.26	15.1	15.5	16	19.8	21
17	R	M	50.625	-2.625	7.695	568	25.48	9.9	11.5	17	16	17.2
18	R	F	50.9472	-4.75	8.2	616	27.99	10.5	13.1667	16	16.5	14.6
19	R	M	51.6639	-4.25	8.16	522	28.74	9.3	9.66667	13.3	12	15.2
20	R	M	51.8167	-2.875	7.875	534	26.81	8	8.83333	12	14.8	16.2
21	R	F	52.1	-2.5	7.885	584	26.21	10.0667	12	14	15	12.7
22	R	M	53.0278	-1.75	8.175	525	26.37	11.1	11.6667	14	16	15.7
23	R	M	53.2028	-2.75	8.08	505	26.97	9.93333	9.83333	13	14.1	17.1
24	R	F	53.4722	-3.25	7.23	508	25.7	9.53333	9.66667	14	13	14.3
25	R	M	53.5722	-0.5	7.665	509	23.04	10.7667	11	12	16.3	19.3
26	R	M	54.3111	-3.625	8.15	522	27.88	7.03333	7.33333	11	11.4	15
27	R	M	54.8806	-0.875	8.335	544	24.46	8.06667	9.33333	13	15	16.2
28	R	M	55.2222	-3.625	7.81	512	27.99	7.9	8.16667	14	11.5	13.9
29	R	M	56.0556	-2	7.555	446	25.11	6.43333	4.83333	11	8.7	13.4
30	R	F	56.6889	-1.25	7.815	536	24.35	5.96667	7	13.7	12.6	14.4
31	R	F	58.4861	-0.375	7.57	516	23.26	8.73333	9	12	11.2	14
32	R	F	59.3722	-2.75	7.485	495	25.09	9.76667	10.1667	12	14.2	16.6
33	R	F	59.7444	-5.625	7.38	524	26.35	12.7333	13.5	18	15.3	16.7
34	R	F	60.1806	-2	7.83	589	26.2	10.0667	12.3333	13	14.1	14.5
35	R	M	60.4417	-0.5	7.835	617	23.98	5.4	9	13	11.2	11.2
36	R	M	60.4944	-1.875	7.9	550	25.94	8.56667	9.83333	14	12.8	13.8
37	R	M	60.6194	-2.125	7.85	508	26.29	9.83333	9.66667	14	12.5	16.1
38	R	M	60.7389	-1.75	8.055	516	26.62	9.3	9.5	14	12.5	16
39	R	M	61.9222	-3.125	7.41	496	26.61	13.8	13.6667	15	14.4	15.1
40	R	M	63.1389	-4.75	7.54	520	27.49	11.1333	11.6667	14	14.7	14.3
41	R	F	63.5639	-2.25	7.135	501	24.03	10.9333	11	12	14.1	15.2
42	R	M	63.6722	-4.375	7.72	563	28.08	10.6333	12.5	15.5	17.2	17.6
43	R	F	63.7444	-0.375	7.285	503	22.73	9.5	9.66667	12	10.8	11.6
44	R	M	64.4083	-1.625	7.985	509	25.48	4.9	5	8	7.6	11.5
45	R	M	64.5306	-4.125	8.04	521	27.5	4.73333	5.16667	10	8.6	12.4
46	R	M	64.6889	-0.125	7.945	502	23.87	9.86667	9.66667	17	14.2	16.3
47	R	M	64.8278	-0.875	7.805	475	24.58	11.7333	10.8333	15	15.8	19.7
48	R	M	64.8361	-1.125	7.695	528	25.56	9.03333	9.16667	13	12.5	13.5
49	R	F	64.8556	-3.125	7.645	532	25.54	5.8	6.83333	11.3	11.2	15.6
50	R	M	65.0889	-2.875	7.565	496	26.28	10.4	10	13	11.4	13.2
51	R	F	65.5444	-3.375	7.695	563	27.04	8.2	10.8333	13	12.2	15
52	R	M	65.6639	-3.125	7.925	566	27.19	7.96667	9.5	12	15.2	20.3
53	R	F	65.7111	-0.75	7.53	527	23.15	13.6333	14.1667	20	19	20.3
54	R	F	66.5583	-1.5	7.425	497	24.23	9.5	8.83333	13	10.4	12.9
55	R	F	66.6194	-1.125	7.79	488	23.77	9.16667	8.83333	14	10.9	13.4
56	R	M	66.6444	-2.75	7.57	535	25.79	7.5	9	14	11.9	13.7
57	R	M	66.8722	-1	7.39	563	24.55	9.16667	11	12	13.7	14.3
58	R	M	66.9806	-2	8.09	525	27.69	10.2333	10.8333	15	14.4	16.2
59	R	F	67.3167	0.5	7.57	518	22.62	11.4333	12.3333	19	16.5	18.4
60	R	M	67.6639	-2.125	7.63	540	25.65	5.1	6.83333	10	9	11.4
61	R	F	67.8972	-2.125	8.14	493	25.65	8.53333	7.83333	12.3	10.3	12.4
62	R	F	67.95	-0.375	7.19	530	22.09	9.26667	10.3333	12	13.1	13.8
63	R	M	67.9806	-0.75	7.725	493	25.1	8.86667	8.33333	12	9.3	12.9
64	R	M	68.7667	-1.5	7.69	511	24.82	11.3	11.5	13	14.5	15.6
65	R	M	69.9361	-2.125	7.635	481	24.5	11.0333	10.8333	12	9.4	12.2
66	R	M	70.0028	-2.5	7.6	543	25.55	9.9	11.6667	13	14.1	16.1
67	R	F	70.0167	0.75	7.465	510	22.91	9.63333	10.3333	12	12.5	14.2
68	R	F	70.4194	-0.5	7.555	529	23.57	7.63333	8.33333	11	11.3	15.3
69	R	F	70.6306	-1.375	7.74	507	23.75	10.4	10.5	15	13	15.9
70	R	M	70.7472	0.875	8.16	505	24.46	10.6	10.1667	11	11.8	13.6
71	R	M	70.9167	-1.5	7.94	495	25.91	10.5	10	15	14.1	16.6
72	R	M	71.5972	-1	7.62	469	25.15	12.4667	11.5	13	15.9	19.8
73	R	M	71.6083	-3	7.39	494	24.05	7.93333	7.83333	11	10.3	13.5
74	R	M	72.4194	-3.75	8.19	497	26.21	4.83333	4.66667	11	9.8	12.6
75	R	F	72.7139	-3.625	7.69	536	25.88	10.4	11.1667	15	16.3	16.4
76	R	F	72.8972	0	7.675	540	23.95	7.5	8.5	11	11.3	13.8
77	R	F	73.4389	1.25	7.675	517	22.86	12.3667	12.6667	16	18.4	21.7
78	R	F	73.5861	0.875	7.41	551	22.77	11.5	13.5	14	18.1	19.3
79	R	F	73.9556	-1.5	7.565	531	23.76	6.8	7.83333	13	11.7	14.5
80	R	F	75.2389	-0.375	7.69	511	23.33	10.4	11	15	13.9	15.1
81	R	F	76.5444	-0.25	7.335	477	22.57	14.0667	13	16	16.2	17.7
82	R	M	76.5861	0.375	7.82	504	23.43	15.1333	15	15	19.3	21.4
83	R	M	77.0722	-0.25	8.13	520	24	10.8333	11.5	12	15.6	17.1
84	R	F	77.6667	1.125	7.785	576	22.43	8.73333	11.5	16	17.8	18.5
85	R	M	78.3083	1.125	7.645	542	22.75	5.7	7.33333	10	9.3	10.7
86	R	F	78.5222	1.375	7.91	577	23.66	7.13333	10.1667	13	13.4	13.7
87	R	F	79.1139	-1.5	7.325	582	24.09	11.3	14	17	20.5	20.6
88	R	M	79.3472	-2.625	7.535	482	24.63	10.3	10	14	15.1	16
89	R	F	79.4056	0.625	7.645	534	23.22	16.3667	16.8333	17	19.6	21.4
90	R	F	82.0389	-2	7.735	497	24.53	5.53333	5.66667	9	7.7	12.7
